# Supplementary material for: Historical migration and taxonomic entity of Korean endemic shrub Lespedeza maritima (Fabaceae) based on microsatellite loci
Source: AoB Plants. 2021 Feb 18;13(2):plab009. doi: 10.1093/aobpla/plab009 (PMC7983312; doi:10.1093/aobpla/plab009)
Supplement: plab009_suppl_Supplementary_Appendix [file plab009_suppl_supplementary_appendix.xlsx]

## Sheet: ALI
Allele List for Codominant Data
Data Sheet	Sheet8
Data Title
No. Loci	11
No. Samples	100
No. Pops.	4
Alleles	LMS3	LMS53	LMS7	LMS55	LMS28	LMS61	LMS45	LMS62	LMS8	LMS18	LMS39
168	1	0	0	0	0	0	0	0	0	0	0
171	0	0	0	1	0	0	0	0	0	0	0
172	0	0	0	0	0	0	0	1	0	0	0
174	0	0	0	1	0	0	0	0	0	0	0
175	0	1	0	0	0	0	0	1	0	0	0
177	0	0	0	1	0	0	0	0	0	0	0
178	0	1	0	0	0	0	0	1	0	0	0
180	0	0	0	1	0	0	0	0	0	0	0
183	0	0	0	1	0	0	0	0	0	0	0
186	1	0	0	1	0	0	0	0	0	0	0
188	1	0	0	0	0	0	0	0	0	0	0
190	1	0	0	0	0	0	0	0	0	0	0
194	1	0	0	0	0	0	0	0	0	0	0
196	1	0	0	0	0	0	0	0	0	0	0
198	1	0	0	0	0	0	0	0	0	0	0
200	1	0	0	0	0	0	0	0	0	0	0
202	1	0	0	0	0	0	0	0	0	0	0
204	1	0	0	0	0	0	0	0	0	0	0
206	1	0	0	0	0	0	0	0	0	0	0
208	1	0	0	0	0	0	0	0	0	0	0
210	1	0	0	0	0	0	0	0	0	1	0
212	0	0	0	0	0	0	0	0	0	1	0
216	1	0	0	0	0	0	0	0	0	1	0
218	0	0	0	0	0	0	0	0	0	1	0
220	0	0	0	0	0	0	0	0	0	1	0
224	0	0	0	0	0	0	0	0	0	1	0
226	0	0	0	0	0	0	0	0	0	1	0
227	0	0	0	0	0	1	0	0	0	0	0
230	0	0	0	0	0	1	0	0	0	0	0
231	0	0	1	0	0	0	0	0	0	0	0
233	0	0	0	0	0	1	0	0	0	0	0
235	0	0	1	0	0	0	0	0	0	0	0
237	0	0	1	0	0	0	0	0	0	0	0
239	0	0	1	0	0	0	0	0	0	0	0
241	0	0	1	0	0	0	0	0	0	0	0
243	0	0	1	0	0	0	0	0	0	0	0
251	0	0	1	0	0	0	0	0	0	0	0
255	0	0	1	0	0	0	0	0	0	0	0
257	0	0	1	0	0	0	0	0	0	0	0
258	0	0	0	0	0	0	0	0	1	0	0
260	0	0	0	0	0	0	0	0	1	0	0
264	0	0	0	0	0	0	0	0	1	0	0
266	0	0	0	0	0	0	0	0	1	0	0
268	0	0	0	0	0	0	0	0	1	0	0
270	0	0	0	0	0	0	0	0	1	0	0
289	0	0	0	0	1	0	1	0	0	0	0
291	0	0	0	0	1	0	0	0	0	0	0
292	0	0	0	0	0	0	1	0	0	0	0
293	0	0	0	0	1	0	0	0	0	0	0
295	0	0	0	0	1	0	1	0	0	0	0
297	0	0	0	0	1	0	0	0	0	0	0
298	0	0	0	0	0	0	1	0	0	0	0
299	0	0	0	0	1	0	0	0	0	0	0
301	0	0	0	0	1	0	1	0	0	0	0
303	0	0	0	0	1	0	0	0	0	0	0
304	0	0	0	0	0	0	1	0	0	0	0
305	0	0	0	0	1	0	0	0	0	0	0
307	0	0	0	0	0	0	1	0	0	0	0
309	0	0	0	0	0	0	0	0	0	0	1
310	0	0	0	0	0	0	1	0	0	0	0
311	0	0	0	0	0	0	0	0	0	0	1
313	0	0	0	0	0	0	1	0	0	0	1
315	0	0	0	0	0	0	0	0	0	0	1
316	0	0	0	0	0	0	1	0	0	0	0
317	0	0	0	0	0	0	0	0	0	0	1
319	0	0	0	0	0	0	0	0	0	0	1
321	0	0	0	0	0	0	0	0	0	0	1
322	0	0	0	0	0	0	1	0	0	0	0
323	0	0	0	0	0	0	0	0	0	0	1
325	0	0	0	0	0	0	0	0	0	0	1
327	0	0	0	0	0	0	0	0	0	0	1
Total No. Alleles	14	2	9	6	9	3	11	3	6	7	10

## Sheet: Lespedeza maritima
Id no.	Pop.	LMS53		LMS55		LMS28		LMS61		LMS18		LMS39		LMS11		LMS47		LMS62		LMS58		LMS34		LMS33
149121	BG	175	178	177	180	297	303	227	230	220	220	309	311	218	218	316	319	172	175	251	251	210	220	301	301
149122	BG	175	178	177	180	295	301	230	230	218	220	311	319	222	248	316	322	175	175	251	251	214	218	295	301
149123	BG	178	178	177	177	301	303	227	230	218	220	313	319	220	248	316	316	172	175	251	251	210	216	295	297
149124	BG	175	175	180	183	297	301	230	230	218	218	313	313	208	218	319	328	172	172	251	251	216	216	283	293
149125	BG	175	175	177	180	299	303	230	230	218	218	311	327	216	218	328	328	172	172	251	251	214	218	303	303
149126	BG	175	175	180	180	295	297	230	230	218	218	311	317	216	218	310	316	172	172	248	251	210	218	293	293
149127	BG	175	175	177	180	297	301	227	230	216	216	311	319	216	218	316	316	175	175	248	251	210	216	301	301
149128	BG	175	175	177	180	297	301	227	227	210	218	311	325	216	218	316	316	175	175	248	251	210	216	293	303
149130	BG	175	175	177	177	301	305	230	230	218	218	311	311	208	214	328	328	172	175	248	251	210	218	295	295
149131	BG	175	175	177	180	301	301	227	230	218	220	311	311	218	220	316	319	175	175	248	251	210	218	293	303
149133	BG	175	175	180	180	297	301	230	230	218	220	319	323	218	218	316	328	175	175	248	248	210	216	295	301
149134	BG	175	175	180	180	289	289	230	230	218	218	311	327	216	220	316	328	172	172	251	251	210	210	291	299
149135	BG	175	175	177	177	297	301	230	230	216	216	311	321	214	220	319	325	175	175	248	251	210	218	295	303
149136	BG	175	175	177	180	295	297	230	230	210	210	311	311	214	218	310	310	175	175	251	251	214	218	299	301
149137	BG	175	175	177	180	297	299	227	230	210	220	315	327	208	220	316	316	172	172	251	251	212	216	297	297
149138	BG	175	175	177	177	297	301	227	230	212	212	311	327	208	216	325	328	172	175	251	254	210	212	295	301
149139	BG	175	175	171	180	297	301	230	230	220	220	311	313	214	218	316	316	172	172	251	251	210	218	293	293
149140	BG	175	178	177	180	297	299	230	230	210	210	311	315	208	216	316	319	172	178	248	251	210	216	283	293
149141	BG	175	178	177	180	291	301	227	230	210	216	311	327	220	220	316	316	175	178	251	251	210	218	285	301
149142	BG	175	175	177	180	299	301	230	230	210	218	327	327	220	220	316	328	172	178	251	251	216	216	291	293
149143	BG	175	175	177	177	289	301	230	230	220	220	311	327	216	218	322	328	172	172	251	251	212	216	295	295
149144	BG	175	175	177	180	289	297	230	230	218	220	311	315	208	208	316	316	172	172	251	254	212	216	291	293
149145	BG	175	175	177	180	299	299	227	230	216	216	311	311	216	220	319	328	178	178	251	251	212	218	297	297
149146	BG	175	175	180	180	297	297	227	230	220	220	311	315	218	220	307	319	178	178	248	251	210	212	283	291
149147	BG	175	175	180	180	297	297	227	230	218	220	315	315	216	218	319	325	172	175	251	251	210	210	291	295
149148	BG	175	175	180	180	297	297	227	230	220	220	311	315	208	218	316	328	172	175	251	251	214	216	293	295
149149	BG	175	175	177	177	297	301	230	230	216	220	315	327	214	220	310	316	172	172	251	251	214	216	295	299
149150	BG	175	175	177	180	297	301	227	230	220	220	311	313	208	248	316	316	172	175	251	251	210	210	293	299
149151	BG	175	175	180	180	297	301	230	230	218	218	315	317	220	220	316	319	172	172	251	251	216	218	291	301
149152	BG	175	175	177	180	297	299	230	230	220	220	317	323	208	216	316	316	172	178	251	251	210	212	291	295
DP1210706	CS	175	175	180	183	297	297	230	230	222	222	311	317	208	216	316	316	175	175	248	251	196	196	291	303
DP1210708	CS	175	175	180	180	301	301	230	230	212	218	315	319	216	222	322	328	178	178	260	260	210	210	291	299
DP1210709	CS	175	175	177	177	295	301	230	230	212	212	317	317	216	216	310	331	172	172	248	251	210	210	287	295
DP1210710	CS	175	175	177	180	289	301	230	230	218	218	317	317	208	216	310	331	175	175	251	251	210	210	299	303
DP1210711	CS	175	178	177	177	295	297	230	230	218	220	311	331	222	222	316	328	172	172	251	251	210	212	303	303
DP1210714	CS	175	175	180	180	297	297	227	227	218	220	331	333	220	220	325	325	172	175	251	251	210	210	297	301
DP1210716	CS	175	175	177	180	301	297	230	230	218	220	311	331	208	214	316	316	172	175	251	254	210	210	283	287
DP1210717	CS	175	175	180	180	301	297	230	230	220	224	315	325	208	208	322	328	172	172	251	251	210	212	291	297
DP1210718	CS	178	178	180	180	301	301	230	230	204	204	311	311	214	216	316	319	172	172	251	257	210	212	289	291
DP1210719	CS	175	175	180	180	297	297	227	230	210	210	311	315	216	220	316	325	172	172	251	251	210	216	287	287
DP1210701	CS	175	175	177	177	295	295	230	230	212	218	311	333	216	216	316	322	175	175	248	251	196	196	295	303
DP1210702	CS	175	175	177	177	295	299	227	227	218	218	323	323	216	220	316	319	172	172	248	251	196	216	287	295
DP1210703	CS	175	175	177	177	301	301	227	230	212	218	317	317	216	218	310	319	172	175	248	251	214	214	293	297
DP1210704	CS	175	175	177	177	297	301	230	230	212	220	319	319	218	218	307	322	172	175	251	251	224	226	291	295
DP1210713	CS	175	175	177	180	297	301	227	230	212	222	311	323	216	216	319	331	172	172	251	251	212	212	293	297
DP1210720	CS	175	175	177	177	301	301	227	227	210	220	311	315	218	220	328	331	172	172	251	251	210	210	283	289
DP1210721	CS	175	175	180	180	289	297	227	230	210	218	315	315	220	220	316	322	172	175	251	251	224	224	283	297
DP1210722	CS	178	178	177	180	297	301	227	230	218	220	315	315	216	220	331	331	172	172	251	251	216	216	287	291
DP1210724	CS	175	175	177	180	301	301	227	230	218	218	311	315	216	216	316	331	172	172	251	251	210	216	289	303
DP1210725	CS	175	178	180	180	301	301	230	230	218	220	311	319	216	216	316	319	172	172	251	254	210	210	283	297
DP1210727	CS	175	175	177	180	297	301	230	230	210	218	315	317	210	216	316	316	172	172	251	251	216	216	291	303
DP1210729	CS	175	175	180	180	301	301	230	230	212	220	311	311	206	216	316	319	172	172	251	254	210	216	293	297
DP1210731	CS	175	175	177	177	295	295	230	230	218	218	319	319	216	216	325	331	172	175	248	248	196	196	295	297
DP1210732	CS	175	175	177	180	299	301	227	230	220	220	321	321	216	222	319	319	172	172	248	251	196	216	293	295
DP1210735	CS	175	175	180	186	291	291	230	230	218	220	313	323	214	224	310	325	175	175	248	248	202	208	295	301
DP1210736	CS	175	175	177	180	291	291	230	230	216	218	321	321	208	212	310	319	172	172	248	248	205	208	291	299
DP1210737	CS	175	175	177	180	291	291	230	230	218	220	323	337	208	224	310	310	175	175	248	248	198	204	303	305
DP1210738	CS	175	175	174	177	291	291	230	230	218	220	337	337	212	224	319	319	175	175	248	248	196	198	295	295
DP1210739	CS	175	175	180	180	291	291	230	230	218	218	331	331	212	212	313	316	172	172	248	248	208	208	295	303
DP1210740	CS	175	175	177	177	301	301	227	230	218	220	331	331	206	224	316	319	172	172	248	251	196	196	287	299
149113	BR	175	175	177	180	291	297	230	230	216	216	317	317	208	220	319	328	172	172	251	251	210	210	291	295
149071	BR	175	175	180	180	295	297	227	230	218	218	317	325	216	218	322	334	172	175	251	251	210	216	297	307
149085	BR	175	175	177	180	291	297	230	230	210	214	317	321	210	216	310	316	172	172	251	251	210	216	283	295
149088	BR	175	175	177	180	301	301	227	230	216	220	305	317	208	208	316	319	175	175	251	251	210	218	291	293
149091	BR	175	175	177	180	301	301	227	230	210	210	315	315	208	216	319	334	175	175	251	251	210	216	297	303
149092	BR	175	178	177	177	297	297	230	230	210	210	311	313	210	210	316	328	175	175	251	251	210	210	295	301
149093	BR	175	175	177	180	297	297	227	230	216	218	321	321	208	220	316	319	172	172	248	248	210	216	295	295
149107	BR	175	175	177	180	295	301	230	230	214	218	325	325	212	218	316	316	175	178	251	251	196	218	295	299
149081	BR	175	175	177	177	301	301	227	227	208	214	315	315	208	218	316	328	172	175	251	251	210	210	285	303
149082	BR	175	175	177	177	297	297	227	230	216	218	317	331	220	224	316	322	172	178	251	251	210	218	285	285
149084	BR	175	175	177	186	295	297	230	230	208	216	305	315	208	220	319	328	172	172	251	251	210	210	301	303
149086	BR	175	175	171	177	289	297	230	230	208	220	331	331	210	216	316	328	175	175	248	251	210	212	295	295
149087	BR	175	175	177	180	289	301	227	230	208	216	317	317	208	216	328	334	178	178	248	251	210	210	285	293
149089	BR	175	175	180	180	301	301	227	230	212	216	311	325	214	218	319	319	178	178	248	251	210	216	295	295
149018	GM	175	175	177	180	295	297	230	230	224	224	317	325	220	220	328	328	172	172	251	251	216	216	285	293
149019	GM	175	178	177	180	297	297	230	230	216	218	315	317	220	220	328	328	172	172	248	254	208	210	291	295
149020	GM	178	178	177	177	291	297	230	230	224	224	315	323	208	218	316	328	172	172	248	251	216	216	285	285
149023	GM	175	178	171	180	295	297	230	230	212	224	317	325	218	218	310	313	172	172	248	251	210	210	287	299
149024	GM	175	175	177	180	291	291	230	230	220	226	311	317	218	218	316	319	172	175	248	248	208	210	289	295
149025	GM	175	175	177	177	291	297	230	230	218	220	317	321	218	218	313	319	172	172	248	248	210	210	285	295
149026	GM	175	175	177	180	291	297	230	230	218	220	315	317	208	208	316	319	175	178	248	251	210	210	291	291
149027	GM	178	178	177	177	291	295	230	230	218	220	315	325	208	208	316	322	172	172	248	251	210	212	287	287
149028	GM	178	178	177	180	291	297	230	230	212	216	317	319	214	216	319	319	175	178	248	251	216	216	301	301
149030	GM	175	175	180	180	297	297	230	230	218	224	315	315	208	208	319	328	172	175	248	248	210	216	287	287
149031	GM	175	178	177	177	297	297	230	230	218	224	317	317	208	208	325	328	172	175	248	251	210	212	291	299
149032	GM	175	175	177	177	291	297	230	230	218	218	309	311	212	212	319	325	172	175	248	248	210	216	285	291
149002	GM	175	175	177	180	289	297	230	230	218	224	315	317	214	220	316	322	172	172	251	251	210	210	283	291
149004	GM	175	175	177	180	289	297	227	230	218	224	315	325	208	220	325	331	172	172	248	251	210	210	283	293
149005	GM	175	175	177	177	297	301	230	230	218	218	317	325	212	220	316	334	172	172	248	251	210	210	301	301
149006	GM	175	175	177	177	297	297	230	230	218	218	311	325	216	220	334	334	175	175	248	251	210	210	291	299
149008	GM	175	175	180	180	297	297	227	230	212	218	315	317	214	218	316	319	172	178	248	251	219	219	283	293
149012	GM	175	175	177	177	289	291	230	230	218	218	325	325	216	218	316	328	172	172	248	251	210	210	283	293
149014	GM	175	178	177	177	297	297	230	230	218	218	325	325	212	218	328	337	172	172	248	251	210	210	283	283
149015	GM	178	178	177	180	289	297	230	230	216	220	311	315	218	218	316	316	172	172	248	251	210	210	293	293
149016	GM	175	175	180	180	297	297	230	230	218	218	317	317	212	218	310	319	175	175	251	251	210	210	283	283
1709321	YJ	175	175	177	177	289	297	230	230	218	220	323	327	218	218	307	316	172	172	248	251	210	210	295	295
1709322	YJ	178	178	177	177	295	297	230	230	210	210	315	323	208	218	316	328	175	175	251	251	210	210	289	297
1709323	YJ	175	175	177	177	291	297	227	230	212	220	315	323	208	216	328	334	172	172	248	251	210	210	283	287
1709324	YJ	175	175	177	177	297	297	230	230	212	220	311	315	208	216	316	328	172	172	248	251	210	210	293	297
1709325	YJ	175	175	180	180	295	297	230	230	212	212	315	325	212	220	316	328	178	178	251	251	210	210	283	283
1709326	YJ	175	175	180	180	297	299	230	230	212	218	311	323	212	218	328	328	172	178	248	251	210	210	283	287
1709327	YJ	178	178	180	180	291	293	230	230	220	220	311	321	218	218	316	316	172	178	248	251	208	210	283	287
1709328	YJ	175	178	180	180	295	297	227	230	212	220	311	315	218	220	307	316	172	172	248	248	210	210	289	289
1709329	YJ	175	175	177	177	291	291	227	227	220	220	313	323	208	218	316	319	172	172	248	251	210	210	293	295
1709330	YJ	175	175	177	177	291	295	227	227	218	220	315	315	214	218	310	319	172	175	248	251	210	210	287	297
1709331	YJ	175	175	177	180	297	297	230	230	212	220	315	315	208	208	310	340	172	172	248	251	210	220	293	303
1709333	YJ	175	175	177	177	289	297	227	230	212	212	313	327	220	220	316	343	172	172	248	251	196	216	297	297
1709334	YJ	175	175	177	177	289	297	230	230	210	212	315	325	210	210	316	328	172	175	248	251	210	210	299	299
1709335	YJ	175	178	177	180	297	297	230	230	210	210	311	325	218	220	316	319	172	172	251	251	210	210	283	301
1709337	YJ	175	175	177	180	293	297	230	230	212	218	325	325	208	210	313	328	172	172	251	251	210	210	289	297
1709339	YJ	175	178	177	180	291	295	230	230	216	218	315	325	212	218	319	319	175	175	248	251	210	210	287	295
1709342	YJ	175	175	177	180	297	297	230	230	212	218	313	325	218	218	319	328	172	172	251	257	212	212	285	299
1709332	YJ	175	178	177	177	297	297	230	230	212	216	313	313	218	218	316	328	172	172	251	251	210	216	297	299
159017	M	178	178	177	177	291	297	230	230	222	224	325	325	212	220	316	322	172	172	242	242	210	210	297	297
159021	M	175	175	177	177	293	297	227	230	212	212	311	323	216	216	307	316	172	172	242	251	210	210	295	297
159032	M	175	178	177	180	295	299	230	230	212	212	313	313	218	220	319	325	172	172	242	251	210	210	291	293
159034	M	175	175	177	177	293	297	227	230	222	222	313	327	214	220	316	322	172	172	248	251	210	210	283	283
159051	M	175	175	177	180	291	293	230	230	210	220	315	315	216	218	319	334	172	172	251	251	210	210	283	293
159057	M	175	178	177	177	291	295	230	230	214	222	311	313	208	218	316	316	172	172	251	251	210	210	285	295
159058	M	175	175	177	180	295	299	230	230	214	214	315	315	218	220	322	328	175	175	242	251	210	210	287	293
159065	M	175	178	177	177	295	297	230	230	222	222	323	323	208	220	316	328	172	172	248	251	210	210	289	293
159008	M	175	175	177	177	293	299	227	230	218	222	311	315	218	238	322	328	175	178	251	251	210	210	295	297
159014	M	175	175	177	177	295	299	230	230	212	212	311	323	212	212	307	319	172	172	251	251	208	210	295	301
159015	M	178	178	177	177	297	297	230	230	216	216	323	327	220	220	319	328	172	172	242	251	210	210	285	301
159044	M	175	178	180	180	297	299	230	230	216	222	313	315	218	218	316	319	172	172	242	251	210	210	293	295
159045	M	175	175	177	180	295	295	230	230	210	218	315	323	216	218	316	319	172	172	251	251	210	210	285	303
159052	M	175	175	177	180	295	297	230	230	216	218	323	323	216	216	307	316	172	172	251	254	210	212	283	287
159055	M	178	178	177	180	291	293	230	230	210	210	311	323	216	220	316	334	172	172	248	251	210	210	283	295
159060	M	175	175	177	177	295	299	230	230	216	218	313	325	212	218	322	325	172	172	251	251	210	210	283	291
159124	BS	175	178	177	177	295	297	230	230	216	220	313	313	218	218	319	331	172	175	248	251	196	210	285	293
159125	BS	175	178	177	180	295	297	230	230	218	220	313	319	218	218	328	331	172	172	251	251	210	210	293	293
159126	BS	178	178	177	177	295	297	230	230	218	218	315	319	220	222	307	328	172	172	251	251	210	210	293	293
159127	BS	175	178	177	177	295	295	230	230	218	220	319	319	214	222	316	322	172	172	251	251	210	210	287	299
159131	BS	178	178	177	180	297	297	230	230	218	218	315	315	208	216	316	319	172	175	251	251	210	210	295	295
159161	BS	175	175	180	180	295	297	230	230	218	222	315	323	210	214	308	316	172	172	251	251	196	210	293	295
159162	BS	175	175	177	177	295	297	230	230	212	220	315	315	218	218	307	322	172	172	251	251	210	210	295	297
159170	BS	175	175	177	180	297	297	227	230	210	216	315	319	208	214	319	334	178	178	248	251	210	210	291	297
159171	BS	175	175	180	180	297	297	230	230	210	210	317	319	216	220	334	334	172	172	242	251	210	210	293	293
159182	BS	175	175	177	177	295	295	227	230	212	218	311	323	218	218	331	334	172	175	242	248	196	210	287	295
159189	BS	175	178	177	180	297	297	230	233	210	218	313	321	216	218	334	337	172	172	251	254	210	210	303	303
159191	BS	175	178	177	180	295	297	230	230	216	218	313	315	218	218	316	319	175	175	248	254	210	210	295	299
1709030	GJ	175	175	177	177	295	295	227	230	212	218	313	315	218	218	316	328	172	172	248	251	210	210	291	303
1709040	GJ	175	175	180	180	297	297	230	233	218	218	311	313	218	218	319	331	178	178	248	251	210	210	293	295
1709041	GJ	175	175	177	177	295	297	230	233	212	218	315	317	216	216	319	331	172	172	251	254	210	210	295	297
1709044	GJ	175	175	177	180	295	295	230	233	210	218	311	319	208	218	319	328	172	172	254	257	210	210	285	293
1709045	GJ	175	175	177	180	297	297	227	227	218	218	313	313	218	218	319	334	172	172	242	248	210	210	295	297
1709046	GJ	175	175	177	180	295	295	230	230	218	218	319	325	218	218	319	325	178	178	248	251	210	216	295	295
1709048	GJ	175	175	177	180	295	297	230	233	218	218	315	325	216	218	328	328	172	172	248	248	210	210	295	295
1709050	GJ	175	175	180	180	293	297	227	227	212	218	315	325	218	220	328	328	172	172	242	251	210	210	287	295
1709021	GJ	175	175	180	180	295	297	227	230	218	218	313	313	218	220	319	331	172	172	248	251	212	216	293	299
1709022	GJ	175	175	171	177	295	295	227	230	216	216	319	325	218	218	319	319	172	172	251	251	210	210	297	303
1709023	GJ	175	175	177	180	293	295	230	230	218	218	313	313	216	218	319	325	172	172	242	248	210	210	293	295
1709024	GJ	175	175	177	180	295	297	227	230	218	218	311	313	216	216	319	331	172	172	248	248	210	210	295	295
1709025	GJ	175	175	180	180	295	295	230	230	212	218	315	325	218	224	316	328	172	172	242	242	210	210	293	295
1709026	GJ	175	175	180	180	297	297	227	227	218	218	311	315	218	218	334	334	172	172	248	248	210	216	291	297
1709027	GJ	175	175	177	177	291	297	227	230	216	218	313	313	218	224	319	325	172	172	248	251	210	216	291	295
1709029	GJ	175	175	177	180	297	297	230	233	218	220	315	321	216	218	328	328	172	172	242	248	210	210	291	303
1709031	GJ	175	175	177	177	295	295	230	230	218	220	315	319	218	218	319	319	172	172	248	251	210	212	293	295
1709032	GJ	175	175	177	177	295	295	230	230	218	218	315	325	216	216	319	328	172	172	242	242	210	210	295	303
1709033	GJ	175	175	177	180	295	297	230	233	218	218	315	325	216	218	328	328	172	172	248	248	210	210	295	295
1709034	GJ	175	175	180	180	297	297	230	230	218	218	315	315	216	218	328	334	172	172	248	251	210	210	293	295
1709035	GJ	175	175	177	180	297	297	227	230	212	218	315	315	216	218	316	328	172	172	254	254	210	210	293	303
1709036	GJ	175	175	177	177	295	297	230	233	216	218	311	325	218	218	316	328	172	172	251	254	210	210	293	295
1709037	GJ	175	175	177	180	295	295	230	230	210	220	321	325	208	218	319	319	172	172	242	251	210	210	293	295
1709038	GJ	175	175	180	180	295	297	230	230	218	218	315	315	216	218	307	328	172	172	251	251	210	212	293	295
1709039	GJ	175	175	177	180	295	295	227	227	210	218	315	319	208	216	328	328	178	178	251	251	210	210	293	297
1709043	GJ	175	178	177	180	297	297	230	233	218	220	315	325	212	216	328	334	172	172	248	251	210	210	295	295
1709047	GJ	175	175	180	180	297	297	230	230	210	218	311	313	218	218	328	328	172	172	242	251	210	210	293	295
DP1310001	JY	175	175	177	177	297	297	230	230	218	218	311	315	216	218	316	334	172	175	242	248	210	210	291	295
DP1310002	JY	175	175	180	180	295	297	227	230	216	216	315	315	208	220	316	328	172	172	242	251	210	210	293	293
DP1310005	JY	175	175	177	177	293	297	230	230	218	218	315	315	216	216	328	328	172	172	251	251	210	210	293	293
DP1310006	JY	175	175	177	177	289	293	227	230	216	220	313	315	218	218	316	334	172	172	242	242	210	210	293	295
DP1310007	JY	175	178	177	180	297	297	230	230	216	220	311	325	216	218	316	319	172	172	242	248	210	210	293	293
DP1310008	JY	175	178	177	180	293	297	230	230	216	218	313	313	216	218	328	337	172	172	242	242	210	210	295	297
DP1310009	JY	175	175	177	180	295	299	230	230	210	210	315	315	218	224	328	328	172	172	242	248	210	210	297	303
DP1310010	JY	175	175	177	180	289	299	230	230	218	218	315	315	208	212	316	316	172	178	248	251	210	210	287	295
DP1310012	JY	175	175	177	180	295	297	227	230	218	218	311	323	208	218	307	316	172	178	248	251	210	210	293	297
1408913	JY	178	178	177	177	293	297	230	230	216	218	313	315	218	220	316	334	172	172	248	251	210	210	291	293
1408914	JY	175	178	180	180	293	297	230	230	218	218	315	315	216	216	316	328	172	178	248	248	210	210	297	303
1408915	JY	175	175	177	180	293	297	227	233	216	218	313	323	208	216	322	346	172	172	242	248	210	210	293	297
1408919	JY	175	175	177	177	293	293	230	230	210	216	315	329	216	224	316	331	172	172	242	251	210	210	295	295
1408920	JY	178	178	177	180	293	297	230	230	210	218	315	315	208	208	322	334	172	172	242	248	210	210	293	299
1408921	JY	175	178	180	180	293	297	227	227	218	218	313	315	216	218	316	328	172	172	251	251	210	210	293	293
1408925	JY	175	178	177	180	297	299	230	230	216	218	313	313	208	208	343	352	172	172	242	248	210	210	289	299
1408928	JY	175	175	177	180	297	297	230	230	210	210	313	315	208	218	328	334	172	172	242	248	210	210	289	293
1408930	JY	175	178	177	180	297	299	230	230	218	218	311	313	208	218	322	346	172	172	242	251	210	210	289	303
1408931	JY	175	175	177	180	295	297	227	230	218	218	311	319	208	218	322	322	172	172	242	251	210	210	291	295
159510	NS	175	175	177	177	297	297	230	230	218	218	313	315	212	218	316	331	172	172	242	248	210	210	293	303
159511	NS	175	175	177	177	295	299	230	230	210	218	315	323	208	220	319	328	172	172	248	251	210	210	293	295
159515	NS	175	178	177	180	297	297	227	230	218	220	315	315	218	220	316	319	172	172	242	251	210	210	291	295
159517	NS	178	178	177	177	297	297	230	230	216	220	315	315	208	214	316	319	172	172	248	251	210	210	293	299
159502	NS	175	178	177	177	297	297	230	230	212	214	315	315	216	218	322	334	172	172	248	248	210	212	291	299
159520	NS	175	178	177	180	289	297	230	230	218	218	313	313	208	218	316	334	172	172	251	251	210	210	291	303
159525	NS	178	178	177	177	297	297	230	230	210	218	315	315	214	214	319	322	172	172	251	251	210	210	295	297
159526	NS	175	178	177	177	293	297	227	230	218	218	313	315	216	218	319	322	172	172	251	251	210	210	293	293
159527	NS	175	178	177	177	295	297	227	230	216	218	315	315	218	220	316	319	172	175	239	251	210	210	301	305
159529	NS	175	175	177	177	293	297	230	233	210	216	319	325	216	216	319	322	172	172	248	251	210	210	293	295
159503	NS	175	175	177	180	297	297	230	230	218	218	315	315	218	220	307	319	172	172	242	248	210	210	299	303
159532	NS	175	175	177	180	297	297	227	230	218	218	317	325	218	218	319	337	172	178	248	251	210	212	293	293
159534	NS	175	178	177	180	289	297	230	230	218	218	313	315	208	220	307	334	172	178	251	251	210	210	293	295
159536	NS	175	178	177	180	297	297	230	230	210	218	315	315	216	218	325	328	172	175	248	251	212	214	297	297
159537	NS	175	178	177	180	295	295	230	230	210	218	315	323	218	218	322	322	172	178	248	251	210	210	291	293
159539	NS	175	175	177	177	289	295	230	230	218	220	315	325	218	218	307	322	172	172	248	251	210	210	297	303
159504	NS	175	175	177	177	297	297	227	230	218	218	313	315	216	216	328	331	172	172	242	248	210	212	295	299
159540	NS	175	178	177	177	297	297	230	230	212	218	307	315	208	208	319	328	172	172	251	251	210	210	291	297
159541	NS	175	175	177	177	295	297	230	233	210	216	315	315	218	224	322	322	172	178	251	251	210	210	293	293
159543	NS	175	175	177	177	297	297	230	230	218	218	313	313	216	218	316	331	172	178	251	251	210	210	295	295
159544	NS	175	178	180	180	289	293	230	233	216	216	307	315	218	218	316	322	172	178	248	251	210	210	293	295
159505	NS	175	178	177	177	297	297	227	230	216	220	313	315	212	212	334	337	172	172	248	251	210	212	293	295
159566	NS	175	175	177	177	297	297	230	230	218	220	315	315	208	212	307	316	172	172	248	251	210	212	293	305
159569	NS	175	178	177	177	297	297	227	230	212	218	313	315	208	208	319	334	172	172	251	251	210	210	295	297
159509	NS	178	178	177	180	297	297	230	230	218	218	315	315	212	222	322	331	172	172	248	251	212	212	295	295
159201	DS	178	178	177	177	291	297	230	230	220	220	313	315	216	218	316	346	175	175	251	251	210	210	301	301
159239	DS	178	178	177	180	297	297	230	230	218	220	313	315	216	218	319	325	172	172	248	251	196	210	291	299
159221	DS	175	178	177	177	295	297	230	233	218	220	315	315	218	218	319	325	175	175	248	251	210	210	293	297
159224	DS	175	178	177	177	291	297	230	230	218	220	315	315	212	212	319	346	172	172	248	248	210	210	295	297
159203	DS	175	178	177	177	291	297	230	230	218	218	315	315	212	218	325	346	172	175	248	251	210	210	295	295
159205	DS	175	175	177	177	291	297	230	230	218	220	313	315	216	216	319	346	172	175	251	251	210	210	293	295
159206	DS	175	178	177	177	295	297	230	230	218	218	313	315	208	218	316	322	172	175	251	251	210	210	293	293
159207	DS	175	178	177	177	297	297	230	230	220	220	315	315	218	218	316	319	172	175	251	254	210	210	301	301
159231	DS	175	178	177	180	297	297	230	230	220	220	307	315	218	222	325	346	175	178	251	251	210	210	293	297
159241	DS	175	178	177	177	295	297	230	230	218	218	315	315	216	216	316	331	175	175	251	251	210	210	295	301
159234	DS	175	175	177	177	295	297	230	230	220	220	315	315	216	218	316	346	172	175	251	251	210	210	299	299
159238	DS	175	178	180	180	295	295	227	230	210	210	315	315	218	218	316	319	172	178	248	251	210	210	293	297
1410802	DS	175	178	177	177	295	295	230	230	218	218	315	315	216	218	319	331	172	172	251	251	210	210	293	297
1410805	DS	175	178	177	177	295	297	230	230	218	218	315	315	216	216	316	331	169	172	251	251	210	214	293	299
1410806	DS	175	175	177	177	297	297	230	230	218	220	315	315	216	216	316	319	169	172	251	251	210	214	293	299
1410807	DS	175	175	177	177	293	297	230	230	210	218	315	315	208	216	316	334	172	172	251	251	210	210	291	297
1410808	DS	175	175	177	180	293	297	230	230	212	212	313	319	214	218	316	344	172	172	251	251	210	210	293	293
1410810	DS	175	178	177	177	297	299	230	230	218	218	315	315	208	218	316	316	172	172	248	251	210	210	293	293
1410811	DS	175	175	177	177	295	297	230	230	220	220	315	315	216	218	316	346	172	172	251	251	210	210	297	297
1410812	DS	175	175	177	177	295	297	230	230	220	220	313	315	212	216	316	319	172	172	248	248	210	210	293	293
1410813	DS	175	175	177	177	295	297	230	230	218	218	315	315	218	218	316	325	172	172	248	251	210	210	293	293
1410814	DS	175	175	177	177	297	297	230	230	218	218	313	313	212	216	316	328	172	172	248	248	210	210	299	299
1410815	DS	175	175	177	177	297	297	230	230	218	218	313	313	216	218	319	325	172	172	251	251	210	210	293	299
1410817	DS	175	175	177	177	297	297	230	230	220	224	313	315	212	212	319	346	172	172	248	248	210	210	291	299
1410819	DS	175	175	180	180	297	297	230	230	218	218	315	315	216	218	319	325	172	172	248	248	196	210	291	293
1410820	DS	175	175	177	177	295	297	230	230	218	218	313	315	212	218	316	328	172	172	248	248	210	210	293	299
1410822	DS	175	175	177	177	295	297	230	230	218	218	313	315	212	212	325	328	172	172	248	248	210	210	289	299
1410824	DS	178	178	177	180	297	297	230	233	218	220	313	315	216	218	316	325	172	172	248	248	210	210	291	293
1410825	DS	175	178	177	177	297	297	230	230	218	220	315	315	212	218	316	319	172	172	248	251	210	210	293	299
1410826	DS	175	175	177	177	297	297	230	230	220	220	307	315	218	218	319	319	172	172	248	251	210	210	296	303
1410827	DS	175	175	177	177	297	297	230	230	218	218	313	313	212	212	316	319	172	181	248	251	210	210	291	293
1410829	DS	175	175	177	180	297	297	230	230	220	224	315	315	212	216	316	331	169	172	248	251	210	210	291	293

## Sheet: L. maritima and related species
Id no.	Species	Pop.	LMS3		LMS53		LMS55		LMS28		LMS61		LMS18		LMS62		LMS58
1407202	L. maximowiczii	NR	188	202	175	175	180	180	291	291	230	230	218	220	172	175	248	248
1407203	L. maximowiczii	NR	202	202	175	175	180	180	291	291	230	230	220	222	172	172	248	248
1407204	L. maximowiczii	NR	200	202	175	175	168	177	291	291	230	230	216	222	178	178	248	248
1407205	L. maximowiczii	NR	200	202	175	175	180	180	291	291	230	230	212	220	172	172	248	248
1407206	L. maximowiczii	NR	200	200	175	175	177	180	291	291	230	230	218	224	172	172	248	248
1407210	L. maximowiczii	NR	200	202	175	175	180	180	291	291	230	230	212	220	178	178	248	248
1407211	L. maximowiczii	NR	200	202	175	175	168	180	291	291	230	230	212	216	175	178	248	248
1407214	L. maximowiczii	NR	200	200	175	175	177	180	291	291	230	230	220	228	172	172	248	248
1407215	L. maximowiczii	NR	202	204	175	175	168	180	291	291	230	230	218	218	172	172	248	248
1407216	L. maximowiczii	NR	200	202	175	175	180	180	291	291	230	230	220	224	178	178	248	248
1407217	L. maximowiczii	NR	202	202	175	175	177	180	291	291	230	230	218	220	172	172	248	248
1407218	L. maximowiczii	NR	202	202	175	175	177	180	291	291	230	230	218	220	172	172	248	248
1407219	L. maximowiczii	NR	200	200	175	175	180	180	291	291	230	230	218	220	172	172	248	248
1407220	L. maximowiczii	NR	200	202	175	175	177	180	291	291	230	230	220	228	172	172	248	248
149072	L. maximowiczii	BR	202	202	175	175	180	180	291	291	230	230	212	218	172	175	248	248
149073	L. maximowiczii	BR	200	202	175	175	177	177	291	291	230	230	212	218	175	175	248	248
149102	L. maximowiczii	BR	200	200	175	175	168	180	291	291	230	230	216	218	172	172	248	248
149112	L. maximowiczii	BR	200	200	175	175	180	180	291	291	230	230	218	222	175	178	248	248
149114	L. maximowiczii	BR	198	198	175	175	180	180	291	291	230	230	208	214	175	175	248	248
149115	L. maximowiczii	BR	200	200	175	175	174	180	291	291	230	230	212	220	172	172	248	248
159528	L. maximowiczii	NS	202	202	175	175	177	180	291	291	230	230	218	220	172	172	248	248
159530	L. maximowiczii	NS	202	204	175	175	180	180	291	293	230	230	218	220	175	175	248	248
159531	L. maximowiczii	NS	200	200	175	175	180	183	291	291	230	230	218	244	172	172	248	248
159535	L. maximowiczii	NS	200	200	175	175	180	180	289	291	230	230	232	242	175	175	248	248
159538	L. maximowiczii	NS	202	202	175	175	180	180	291	291	230	230	224	224	172	172	248	251
159545	L. maximowiczii	NS	200	200	175	175	180	180	291	291	230	230	218	250	172	175	248	248
159546	L. maximowiczii	NS	200	200	175	175	180	180	291	291	230	230	220	248	172	172	248	248
159547	L. maximowiczii	NS	202	202	175	175	177	177	291	291	230	230	220	220	175	175	248	248
159549	L. maximowiczii	NS	206	206	175	175	180	183	291	291	230	230	220	232	172	172	248	248
159209	L. maximowiczii	DS	200	200	175	175	177	180	291	291	230	230	216	218	172	172	248	248
159222	L. maximowiczii	DS	200	204	175	175	180	180	291	291	230	230	212	218	172	172	248	248
159223	L. maximowiczii	DS	200	204	175	175	177	180	291	291	230	230	220	224	172	172	248	248
159237	L. maximowiczii	DS	200	202	175	175	177	180	291	291	230	230	220	234	172	172	248	248
159240	L. maximowiczii	DS	202	206	175	175	180	180	291	291	230	230	214	232	172	175	245	245
159244	L. maximowiczii	DS	184	202	175	175	180	180	291	291	230	230	218	232	172	175	248	248
159246	L. maximowiczii	DS	202	202	175	175	174	180	291	291	230	230	212	212	172	175	248	248
159247	L. maximowiczii	DS	200	202	175	175	180	183	289	291	230	230	220	222	172	172	248	248
159251	L. maximowiczii	DS	200	202	175	175	177	177	291	291	230	230	220	232	172	172	248	248
159253	L. maximowiczii	DS	202	204	175	175	180	180	291	291	230	230	216	216	172	172	245	248
159260	L. maximowiczii	DS	200	204	175	175	171	180	291	291	230	230	218	220	172	172	248	248
159261	L. maximowiczii	DS	202	212	175	175	180	180	291	293	230	230	214	218	172	172	248	248
149074	L. cyrtobotrya	BR	200	204	175	175	180	180	291	295	230	230	218	222	172	172	248	248
149075	L. cyrtobotrya	BR	186	202	175	175	180	183	291	295	230	230	216	218	175	175	248	251
149094	L. cyrtobotrya	BR	206	214	175	175	180	183	289	289	230	230	218	220	172	172	248	248
149095	L. cyrtobotrya	BR	204	214	175	175	183	186	287	295	230	233	216	218	172	172	248	248
149096	L. cyrtobotrya	BR	190	214	175	175	180	180	291	291	230	230	216	216	175	175	248	248
149097	L. cyrtobotrya	BR	190	210	175	175	180	180	295	295	230	230	218	218	172	172	248	248
149098	L. cyrtobotrya	BR	210	214	175	175	174	177	293	295	230	230	216	218	172	175	248	251
149099	L. cyrtobotrya	BR	190	210	175	175	180	180	295	295	230	230	218	218	172	172	248	248
149100	L. cyrtobotrya	BR	190	206	175	175	180	180	289	291	230	230	216	218	172	172	248	251
149101	L. cyrtobotrya	BR	202	204	175	175	177	180	289	295	230	230	212	216	172	172	248	251
149103	L. cyrtobotrya	BR	204	204	175	175	180	180	289	291	230	233	218	222	172	172	248	248
149104	L. cyrtobotrya	BR	204	216	175	175	171	177	289	295	230	233	216	218	175	175	245	248
149105	L. cyrtobotrya	BR	202	204	175	175	180	180	289	293	230	230	216	218	172	172	248	248
149106	L. cyrtobotrya	BR	202	204	175	175	177	180	289	295	230	230	212	216	172	172	248	251
149108	L. cyrtobotrya	BR	190	190	175	175	180	183	291	291	230	230	216	216	172	175	248	248
149109	L. cyrtobotrya	BR	190	190	175	175	180	183	291	295	230	230	216	218	172	172	248	251
149110	L. cyrtobotrya	BR	190	204	175	175	177	180	291	291	227	230	216	218	172	175	248	248
159506	L. cyrtobotrya	NS	190	204	175	175	177	180	291	293	230	230	218	218	172	172	248	248
159513	L. cyrtobotrya	NS	186	202	175	175	177	180	291	291	230	230	216	218	172	181	248	248
159519	L. cyrtobotrya	NS	190	192	175	175	177	183	291	291	230	230	216	218	172	175	248	248
159550	L. cyrtobotrya	NS	192	200	175	175	177	180	291	291	221	230	216	218	172	175	248	248
159551	L. cyrtobotrya	NS	190	204	175	175	180	180	291	293	227	230	216	218	172	178	248	248
159552	L. cyrtobotrya	NS	202	202	175	175	177	180	291	291	230	230	216	216	172	172	248	248
159553	L. cyrtobotrya	NS	186	204	175	175	180	180	291	291	221	230	214	214	172	172	245	248
159554	L. cyrtobotrya	NS	204	210	175	175	180	183	289	291	230	230	218	218	172	172	248	251
159563	L. cyrtobotrya	NS	186	202	175	175	180	180	291	293	227	230	228	228	175	175	248	248
159567	L. cyrtobotrya	NS	200	202	175	175	180	183	291	291	230	230	218	218	175	175	248	248
159202	L. cyrtobotrya	DS	202	202	175	175	180	183	291	291	230	230	216	216	172	175	248	248
159210	L. cyrtobotrya	DS	190	190	175	175	177	180	291	293	230	230	216	218	172	172	248	248
159211	L. cyrtobotrya	DS	190	204	175	175	180	180	291	291	227	230	216	218	172	172	248	248
159212	L. cyrtobotrya	DS	202	202	175	175	180	180	291	291	230	230	218	220	172	172	248	251
159213	L. cyrtobotrya	DS	190	190	175	175	180	180	291	295	230	230	214	216	172	172	248	248
159214	L. cyrtobotrya	DS	190	202	175	175	177	180	291	291	227	230	216	216	175	175	248	248
159216	L. cyrtobotrya	DS	190	202	175	175	180	183	289	291	230	230	216	216	172	172	248	248
159218	L. cyrtobotrya	DS	206	218	175	175	177	180	291	291	230	230	218	218	172	172	248	248
159232	L. cyrtobotrya	DS	190	190	175	175	177	180	291	293	230	236	216	218	172	172	248	248
159233	L. cyrtobotrya	DS	190	202	175	175	177	180	291	291	230	230	218	218	175	175	248	248
159235	L. cyrtobotrya	DS	202	218	175	175	180	180	289	291	230	236	216	218	175	175	248	248
159236	L. cyrtobotrya	DS	204	204	175	175	180	180	291	291	230	230	216	216	172	172	248	248
159245	L. cyrtobotrya	DS	202	204	175	175	168	180	291	291	230	230	214	220	172	172	248	248
159252	L. cyrtobotrya	DS	200	204	175	175	180	180	291	293	230	230	216	216	172	172	248	248
159254	L. cyrtobotrya	DS	190	202	175	175	180	183	291	291	230	230	218	218	172	172	248	248
159565	L. thunbergii	NS	200	202	175	175	177	177	295	295	230	230	216	218	175	175	248	248
1510002	L. thunbergii	GU	204	204	175	175	177	177	295	295	230	230	216	218	172	175	248	248
1510004	L. thunbergii	GU	190	204	175	175	177	180	295	295	230	230	212	224	175	175	248	251
1510005	L. thunbergii	GU	204	204	175	175	177	177	295	295	230	230	218	224	172	175	248	248
1510006	L. thunbergii	GU	202	206	175	175	177	177	295	297	230	230	218	218	172	175	248	248
1510007	L. thunbergii	GU	202	204	175	175	177	177	293	297	230	230	218	218	172	175	248	248
1510008	L. thunbergii	GU	204	206	175	175	177	177	295	297	230	230	212	222	175	175	251	251
1510009	L. thunbergii	GU	202	202	175	175	177	177	291	293	230	233	212	218	172	172	248	251
1510202	L. thunbergii	JG	204	204	175	175	177	177	295	295	230	230	216	218	172	172	248	248
1510203	L. thunbergii	JG	212	212	175	175	177	177	291	295	230	230	216	218	172	172	248	248
1510204	L. thunbergii	JG	188	204	175	175	177	177	295	295	230	230	218	224	172	175	248	248
1510205	L. thunbergii	JG	204	204	175	175	177	177	291	295	230	230	218	224	172	172	248	248
1510206	L. thunbergii	JG	204	204	175	175	177	177	293	295	230	230	216	224	175	175	248	248
1510207	L. thunbergii	JG	202	202	175	175	177	177	291	303	230	230	218	224	172	172	248	248
1510208	L. thunbergii	JG	188	204	175	175	177	177	295	295	230	230	218	224	172	172	248	248
1510209	L. thunbergii	JG	202	204	175	175	177	177	295	295	230	230	218	218	172	175	248	248
1510210	L. thunbergii	JG	204	204	175	175	177	177	295	295	230	230	222	224	172	172	248	248
1510211	L. thunbergii	JG	192	204	175	175	177	177	291	295	230	230	218	218	172	172	248	248
1510212	L. thunbergii	JG	204	208	175	175	177	177	291	291	230	230	218	218	172	175	248	248
1510213	L. thunbergii	JG	186	204	175	175	177	177	295	295	230	230	216	218	172	172	248	248
1510214	L. thunbergii	JG	202	204	175	175	177	177	289	289	230	230	212	218	175	175	248	248
1510215	L. thunbergii	JG	204	204	175	175	177	177	287	293	230	230	216	218	172	175	248	251
149113	L. maritima	BR	186	186	175	175	177	180	291	297	230	230	216	216	172	172	251	251
149071	L. maritima	BR	198	202	175	175	180	180	295	297	227	230	218	218	172	175	251	251
149085	L. maritima	BR	198	200	175	175	177	180	291	297	230	230	210	214	172	172	251	251
149088	L. maritima	BR	188	202	175	175	177	180	301	301	227	230	216	220	175	175	251	251
149091	L. maritima	BR	186	186	175	175	177	180	301	301	227	230	210	210	175	175	251	251
149092	L. maritima	BR	188	202	175	178	177	177	297	297	230	230	210	210	175	175	251	251
149093	L. maritima	BR	202	202	175	175	177	180	297	297	227	230	216	218	172	172	248	248
149107	L. maritima	BR	188	202	175	175	177	180	295	301	230	230	214	218	175	178	251	251
149081	L. maritima	BR	200	202	175	175	177	177	301	301	227	227	208	214	172	175	251	251
149082	L. maritima	BR	202	202	175	175	177	177	297	297	227	230	216	218	172	178	251	251
149084	L. maritima	BR	200	200	175	175	177	186	295	297	230	230	208	216	172	172	251	251
149086	L. maritima	BR	188	202	175	175	171	177	289	297	230	230	208	220	175	175	248	251
149087	L. maritima	BR	188	206	175	175	177	180	289	301	227	230	208	216	178	178	248	251
149089	L. maritima	BR	200	202	175	175	180	180	301	301	227	230	212	216	178	178	248	251
149018	L. maritima	GM	194	202	175	175	177	180	295	297	230	230	224	224	172	172	251	251
149019	L. maritima	GM	202	204	175	178	177	180	297	297	230	230	216	218	172	172	248	254
149020	L. maritima	GM	202	204	178	178	177	177	291	297	230	230	224	224	172	172	248	251
149023	L. maritima	GM	200	200	175	178	171	180	295	297	230	230	212	224	172	172	248	251
149024	L. maritima	GM	202	202	175	175	177	180	291	291	230	230	220	226	172	175	248	248
149025	L. maritima	GM	200	200	175	175	177	177	291	297	230	230	218	220	172	172	248	248
149026	L. maritima	GM	202	202	175	175	177	180	291	297	230	230	218	220	175	178	248	251
149027	L. maritima	GM	204	204	178	178	177	177	291	295	230	230	218	220	172	172	248	251
149028	L. maritima	GM	194	202	178	178	177	180	291	297	230	230	212	216	175	178	248	251
149030	L. maritima	GM	194	204	175	175	180	180	297	297	230	230	218	224	172	175	248	248
149031	L. maritima	GM	194	202	175	178	177	177	297	297	230	230	218	224	172	175	248	251																						149018	149018
149032	L. maritima	GM	194	194	175	175	177	177	291	297	230	230	218	218	172	175	248	248																						149019	149019
149002	L. maritima	GM	200	204	175	175	177	180	289	297	230	230	218	224	172	172	251	251																						149020	149020
149004	L. maritima	GM	194	204	175	175	177	180	289	297	227	230	218	224	172	172	248	251																						149023	149023
149005	L. maritima	GM	194	194	175	175	177	177	297	301	230	230	218	218	172	172	248	251																						149024	149024
149006	L. maritima	GM	200	204	175	175	177	177	297	297	230	230	218	218	175	175	248	251																						149025	149025
149008	L. maritima	GM	202	204	175	175	180	180	297	297	227	230	212	218	172	178	248	251																						149026	149026
149012	L. maritima	GM	200	216	175	175	177	177	289	291	230	230	218	218	172	172	248	251																						149027	149027
149014	L. maritima	GM	200	210	175	178	177	177	297	297	230	230	218	218	172	172	248	251																						149030	149030
149015	L. maritima	GM	194	200	178	178	177	180	289	297	230	230	216	220	172	172	248	251																						149031	149031
149016	L. maritima	GM	194	200	175	175	180	180	297	297	230	230	218	218	175	175	251	251																						149032	149032
159510	L. maritima	NS	186	186	175	175	177	177	297	297	230	230	218	218	172	172	242	248																						149002	149002
159511	L. maritima	NS	200	202	175	175	177	177	295	299	230	230	210	218	172	172	248	251																						149004	149004
159515	L. maritima	NS	186	200	175	178	177	180	297	297	227	230	218	220	172	172	242	251																						149005	149005
159517	L. maritima	NS	204	204	178	178	177	177	297	297	230	230	216	220	172	172	248	251																						149006	149006
159502	L. maritima	NS	200	200	175	178	177	177	297	297	230	230	212	214	172	172	248	248																						149008	149008
159520	L. maritima	NS	204	204	175	178	177	180	289	297	230	230	218	218	172	172	251	251																						149012	149012
159525	L. maritima	NS	186	202	178	178	177	177	297	297	230	230	210	218	172	172	251	251																						149013
159526	L. maritima	NS	186	210	175	178	177	177	293	297	227	230	218	218	172	172	251	251																						149014	149014
159527	L. maritima	NS	186	200	175	178	177	177	295	297	227	230	216	218	172	175	239	251																						149015	149015
159529	L. maritima	NS	200	200	175	175	177	177	293	297	230	233	210	216	172	172	248	251																						149016	149016
159503	L. maritima	NS	200	202	175	175	177	180	297	297	230	230	218	218	172	172	242	248
159532	L. maritima	NS	200	202	175	175	177	180	297	297	227	230	218	218	172	178	248	251
159534	L. maritima	NS	200	200	175	178	177	180	289	297	230	230	218	218	172	178	251	251
159536	L. maritima	NS	186	200	175	178	177	180	297	297	230	230	210	218	172	175	248	251
159537	L. maritima	NS	186	200	175	178	177	180	295	295	230	230	210	218	172	178	248	251
159539	L. maritima	NS	200	200	175	175	177	177	289	295	230	230	218	220	172	172	248	251
159504	L. maritima	NS	186	204	175	175	177	177	297	297	227	230	218	218	172	172	242	248
159540	L. maritima	NS	188	202	175	178	177	177	297	297	230	230	212	218	172	172	251	251
159541	L. maritima	NS	200	200	175	175	177	177	295	297	230	233	210	216	172	178	251	251
159543	L. maritima	NS	186	200	175	175	177	177	297	297	230	230	218	218	172	178	251	251
159544	L. maritima	NS	186	200	175	178	180	180	289	293	230	233	216	216	172	178	248	251
159505	L. maritima	NS	186	200	175	178	177	177	297	297	227	230	216	220	172	172	248	251
159566	L. maritima	NS	200	202	175	175	177	177	297	297	230	230	218	220	172	172	248	251
159569	L. maritima	NS	186	204	175	178	177	177	297	297	227	230	212	218	172	172	251	251
159509	L. maritima	NS	200	200	178	178	177	180	297	297	230	230	218	218	172	172	248	251
159201	L. maritima	DS	186	204	178	178	177	177	291	297	230	230	220	220	175	175	251	251
159239	L. maritima	DS	200	202	178	178	177	180	297	297	230	230	218	220	172	172	248	251
159221	L. maritima	DS	200	200	175	178	177	177	295	297	230	233	218	220	175	175	248	251
159224	L. maritima	DS	200	200	175	178	177	177	291	297	230	230	218	220	172	172	248	248
159203	L. maritima	DS	200	200	175	178	177	177	291	297	230	230	218	218	172	175	248	251
159205	L. maritima	DS	200	202	175	175	177	177	291	297	230	230	218	220	172	175	251	251
159206	L. maritima	DS	200	200	175	178	177	177	295	297	230	230	218	218	172	175	251	251
159207	L. maritima	DS	200	200	175	178	177	177	297	297	230	230	220	220	172	175	251	254
159231	L. maritima	DS	200	202	175	178	177	180	297	297	230	230	220	220	175	178	251	251
159241	L. maritima	DS	200	204	175	178	177	177	295	297	230	230	218	218	175	175	251	251
159234	L. maritima	DS	200	202	175	175	177	177	295	297	230	230	220	220	172	175	251	251
159238	L. maritima	DS	200	202	175	178	180	180	295	295	227	230	210	210	172	178	248	251
1410802	L. maritima	DS	200	204	175	178	177	177	295	295	230	230	218	218	172	172	251	251
1410805	L. maritima	DS	200	204	175	178	177	177	295	297	230	230	218	218	169	172	251	251
1410806	L. maritima	DS	200	200	175	175	177	177	297	297	230	230	218	220	169	172	251	251
1410807	L. maritima	DS	202	202	175	175	177	177	293	297	230	230	210	218	172	172	251	251
1410808	L. maritima	DS	198	200	175	175	177	180	293	297	230	230	212	212	172	172	251	251
1410810	L. maritima	DS	200	202	175	178	177	177	297	299	230	230	218	218	172	172	248	251
1410811	L. maritima	DS	200	202	175	175	177	177	295	297	230	230	220	220	172	172	251	251
1410812	L. maritima	DS	200	222	175	175	177	177	295	297	230	230	220	220	172	172	248	248
1410813	L. maritima	DS	186	200	175	175	177	177	295	297	230	230	218	218	172	172	248	251
1410814	L. maritima	DS	200	200	175	175	177	177	297	297	230	230	218	218	172	172	248	248
1410815	L. maritima	DS	186	200	175	175	177	177	297	297	230	230	218	218	172	172	251	251
1410817	L. maritima	DS	200	200	175	175	177	177	297	297	230	230	220	224	172	172	248	248
1410819	L. maritima	DS	200	200	175	175	180	180	297	297	230	230	218	218	172	172	248	248
1410820	L. maritima	DS	200	200	175	175	177	177	295	297	230	230	218	218	172	172	248	248
1410822	L. maritima	DS	200	200	175	175	177	177	295	297	230	230	218	218	172	172	248	248
1410824	L. maritima	DS	200	202	178	178	177	180	297	297	230	233	218	220	172	172	248	248
1410825	L. maritima	DS	200	200	175	178	177	177	297	297	230	230	218	220	172	172	248	251
1410826	L. maritima	DS	200	200	175	175	177	177	297	297	230	230	220	220	172	172	248	251
1410827	L. maritima	DS	200	200	175	175	177	177	297	297	230	230	218	218	172	181	248	251
1410829	L. maritima	DS	188	204	175	175	177	180	297	297	230	230	220	224	169	172	248	251
